# Supplementary material for: Association of remnant cholesterol with cardiovascular events and mortality in biopsy-proven diabetic kidney disease
Source: Front Endocrinol (Lausanne). 2026 Jan 28;17:1720189. doi: 10.3389/fendo.2026.1720189 (PMC12890626; doi:10.3389/fendo.2026.1720189)
Supplement: Supplementary Table 1 — Pathologic features of patients with biopsy-proven DKD across the tertiles of RC. [file Table1.xlsx]

## Sheet: Sheet1
Table S1. Pathologic features of patients with biopsy-proved DKD across the tertiles of RC
Pathological Lesions	All	Tertile 1	Tertile 2	Tertile 3	p#	r*	p*
Glomerular class					0.064	0.071	0.2
Ⅰ	55(16.7)	23(20.9)	12(10.9)	20(18.3)
Ⅱa	75(22.8)	26(23.6)	28(25.4)	21(19.2)
Ⅱb	54(16.4)	13(11.8)	25(22.7)	16(14.7)
Ⅲ	138(41.9)	45(40.9)	45(40.9)	48(44.0)
Ⅳ	7(2.1)	3(2.7)	0(0)	4(3.7)
IFTA					0.983	0.014	0.793
0	38(11.6)	12(10.9)	12(10.9)	14(12.8)
1	109(33.1)	36(32.7)	39(35.5)	34(31.2)
2	88(26.7)	31(28.2)	28(25.5)	29(26.6)
3	94(28.6)	31(28.2)	31(28.1)	32.29.4)
Interstitial inflammation					0.664	0.07	0.203
0	43(13.1)	15(13.6)	14(12.7)	14(12.8)
1	108(32.8)	36(32.7)	41(37.3)	31(28.4)
2	178(54.1)	59(53.6)	55(50.0)	64(58.7)
Arteriolar hyalinosis					0.572	0.001	0.997
0	13(4.0)	3(2.7)	7(6.4)	3(2.7)
1	85(25.8)	27(24.5)	25(22.7)	33(30.3)
2	231(70.2)	80(72.7)	78(70.9)	73(67.0)
Arteriosclerosis					0.876	0.009	0.874
0	89(27.1)	28(25.5)	31(28.2)	30(27.5)
1	122(37.1)	39(35.5)	43(39.1)	40(36.7)
2	118(35.9)	43(39.1)	36(32.7)	39(35.8)
IFTA, interstitial fibrosis and tubular atrophy. # p value for the chi-squared test. * r: correlation coefficient analyzed using the Spearman test. * p value for the Spearman test.
