# Supplementary material for: Association of remnant cholesterol with cardiovascular events and mortality in biopsy-proven diabetic kidney disease
Source: Front Endocrinol (Lausanne). 2026 Jan 28;17:1720189. doi: 10.3389/fendo.2026.1720189 (PMC12890626; doi:10.3389/fendo.2026.1720189)
Supplement: Supplementary Table 2 — Univariate and multivariate Cox analyses on predictive value of medication use factors for endpoint events in DKD patients. [file Table2.xlsx]

## Sheet: Supplementary Table 2
Supplementary Table 2. Univariate and multivariate Cox analyses on predictive value of medication use factors for endpoint events in DKD patients.
Variable	CVD event				Death
	Univariate		Multivariate		Univariate		Multivariate
	HR (95% CI)	p-value	HR (95% CI)	p-value	HR (95% CI)	p-value	HR (95% CI)	p-value
Gender	0.893(0.555-1.438)	0.643			1.504(0.830-2.726)	0.179
Age	1.038(1.014-1.061)	0.001	1.041(1.017-1.066)	0.001	1.053(1.020-1.086)	0.001	1.056(1.021-1.092)	0.001
Statin	2.118(1.276-3.514	0.004			0.943(0.415-2.144)	0.888
Anticoagulant drugs	2.1761(1.212-3.904)	0.009			0.698(0.215-2.272)	0.551
Oral hypoglycemic agents	0.808 (0.476-1.373)	0.431			0.473 (0.210-1.063)	0.07
Insulin	1.392 (0.874-2.216)	0.163	1.636(1.001-2.666)	0.05	1.532 (0.827-2.839)	0.175
Antiplatelet drugs	1.085 (0.684-1.719)	0.730			1.411 (0.775-2.566)	0.26
RC	1.321(1.088-1.603)	0.005	1.404(1.146-1.722)	0.001	1.377(1.068-1.777)	0.014	1.345(1.016-1.782)	0.038
Note: HR, hazards ration; CI, confidence interval; CVD: cardiovascular diseases; eGFR, estimated glomerular filtration rate; RC, remnant cholesterol.
